# Supplementary material for: SARM1 deletion in parvalbumin neurons is associated with autism-like behaviors in mice
Source: Cell Death Dis. 2022 Jul 22;13(7):638. doi: 10.1038/s41419-022-05083-2 (PMC9307765; doi:10.1038/s41419-022-05083-2)
Supplement: Supplementary file 2 — Behavior tests [file 41419_2022_5083_MOESM2_ESM.xlsx]

## Sheet: Figure2
Figure2. Three chamber social test, Direct social test, Grooming test
	SARM1f/f (n=16)	SARM1PV-CKO (n=17)	P-value
Three chamber social test
Time spent sniffing to O (s)	8.31 (2.74)	5.44 (1.21)	0.336495
Time spent sniffing to S1 (s)	79.91 (4.06)	39.84 (3.57)	2.2292e-08
Social preference index (%)	92 (2)	87 (3)	0.201867
Time spent sniffing to S1 (s)	15.18 (2.88)	15.58 (3.02)	0.924294
Time spent sniffing to S2 (s)	47.01 (3.81)	35.52 (3.73)	0.0391587
Social novelty index (%)	77 (2)	71 (4)	0.256501
Direct social test
Interaction time (s)	51.32 (3.32)	29.66 (2.91)	2.69938e-05
Grooming test
Grooming time (s)	33.13 (4.83)	62.1 (6.8)	0.00170575
Mean (SEM) was shown. Student t-test was performed for statistical analysis.

## Sheet: Figure3
Figure3. Open field test, Elevated plus-maze test
	SARM1f/f (n=16)	SARM1PV-CKO (n=17)	P-value
Open field test
Total distance moved (s)	13.88 (0.57)	7.96 (0.31)	3.31607e-09
Time in center (%)	9.32 (0.66)	5.21 (0.66)	0.000116691
Total activity time (s)	275.48 (3.04)	233.37 (5.29)	0.000116691
Elevated plus-maze test
Time in closed arms (s)	171.31 (6.62)	211.91 (8.17)	0.000581573
Time in open arms (s)	42.35 (1.71)	14.44 (2.07)	1.52062e-11
Numbers of open arm enteries	18.62 (1.62)	10.94 (1.32)	0.000860479
Mean (SEM) was shown. Student t-test was performed for statistical analysis.

## Sheet: Figure7
Figure7. Three chamber social test
	Saline (n=8)	Mus+Bac (n=9)	P-value
Three chamber social test
Time spent sniffing to O (s)	5.01 (1.33)	12.65 (3.84)	0.0106955
Time spent sniffing to S1 (s)	41.31 (5.02)	70.08 (8.15)	0.0899884
Social preference index (%)	89 (2)	87 (3)	0.599654
Time spent sniffing to S1 (s)	20.04 (6.04)	22.13 (6.72)	0.821672
Time spent sniffing to S2 (s)	41.03 (7.41)	63.43 (12.72)	0.161773
Social novelty index (%)	68 (5)	75 (3)	0.239683
Mean (SEM) was shown. Student t-test was performed for statistical analysis.

## Sheet: Sfigure2
SFigure2. Barnes maze test, Olfactory habituation/dishabituation tests
		SARM1f/f (n=16)	SARM1PV-CKO (n=17)	P-value
Barnes maze test
Number of enteries	Day1 Trial1	10.69 (2.75)	9.82 (1.24)	0.777321
	Day1 Trial2	8.94 (2.41)	7.88 (1.51)	0.709514
	Day2 Trial3	8.75 (1.57)	10.41 (1.88)	0.505563
	Day2 Trial4	5.69 (1.58)	4.53 (0.85)	0.517015
	Day3 Trial5	4.38 (1.15)	7.29 (1.37)	0.115286
	Day3 Trial6	4.88 (1.51)	6.29 (1.43)	0.5
	Day4 Trial7	4.44 (0.97)	5.18 (1.12)	0.62255
	Day4 Trial8	4.44 (0.88)	4.47 (1.28)	0.983325
	Day5 Trial9	4.63 (1.16)	5.18 (1.12)	0.734246
	Day5 Trial10	3.88 (0.72)	5.12 (1.44)	0.454437
	Day9 Trial11	5.31 (1.49)	4.29 (0.81)	0.55394
	Day9 Trial12	5.38 (1.63)	6.06 (2.01)	0.794713
Lantency to goals	Day1 Trial1	94.19 (21.5)	96.37 (14.33)	0.933399
	Day1 Trial2	58.47 (11.46)	61.48 (12.34)	0.859815
	Day2 Trial3	36.85 (7.2)	36.1 (6.63)	0.939494
	Day2 Trial4	20.05 (2.61)	29.91 (6.26)	0.160755
	Day3 Trial5	15.02 (2.64)	25.16 (6.77)	0.18323
	Day3 Trial6	15.87 (2.99)	20.07 (5.98)	0.542001
	Day4 Trial7	19.29 (3.71)	18.48 (3.42)	0.87315
	Day4 Trial8	13.88 (1.84)	20.16 (6.19)	0.342804
	Day5 Trial9	15.74 (4.25)	19.62 (3.21)	0.468323
	Day5 Trial10	12.71 (3.02)	19.71 (4.56)	0.215749
	Day9 Trial11	12.39 (2)	15.7 (3.22)	0.396906
	Day9 Trial12	17.58 (5.99)	13.91 (4.34)	0.621
Olfactory habituation/dishabituation tests
Water1		8.68 (2.53)	9.16 (2.41)	0.892205
Water2		2.48 (0.47)	3.43 (0.75)	0.297524
Water3		2.07 (0.78)	0.94 (0.28)	0.169836
Almond1		4.09 (1.39)	2.71 (0.61)	0.358932
Almond2		1.07 (0.31)	0.66 (0.2)	0.269322
Almond3		0.26 (0.1)	0.35 (0.18)	0.686567
Banana1		6.77 (3.89)	5.53 (1.37)	0.759808
Banana2		2.78 (1.65)	1.01 (0.34)	0.287029
Banana3		1 (0.64)	1.14 (1.08)	0.911939
Cage1-1		49.28 (4.93)	38.89 (4.47)	0.128
Cage1-2		28.24 (4.17)	20.74 (4.27)	0.218646
Cage1-3		18.35 (5.26)	8.98 (1.92)	0.110393
Cage2-1		36.32 (5.98)	34.75 (4.97)	0.840466
Cage2-2		24.89 (4.95)	19.19 (5.84)	0.464532
Cage2-3		9.04 (3.49)	5.56 (1.59)	0.362123
Mean (SEM) was shown. Student t-test was performed for statistical analysis.
